# Supplementary material for: Mycobacterium tuberculosis Adaptation in Response to Isoniazid Treatment in a Multi-Stress System That Mimics the Host Environment
Source: Antibiotics (Basel). 2023 May 5;12(5):852. doi: 10.3390/antibiotics12050852 (PMC10215434; doi:10.3390/antibiotics12050852)
Supplement: Supplementary file 1 [file antibiotics-12-00852-s001.zip]

Archive with 1 entries (1 files):
- antibiotics-2357981-supplementary.pdf
